# Supplementary material for: Comparative Prognostic Performance of CARWL and Naples Prognostic Score in Stage IIIC Non-Small Cell Lung Cancer Treated with Definitive Chemoradiotherapy
Source: Med Sci (Basel). 2026 Jun 12;14(2):310. doi: 10.3390/medsci14020310 (PMC13304127; doi:10.3390/medsci14020310)
Supplement: Supplementary file 1 [file medsci-14-00310-s001.zip]

Archive with 1 entries (1 files):
- medsci-4365086-supplementary.pdf
